# Supplementary material for: Continually recruited naïve T cells contribute to the follicular helper and regulatory T cell pools in germinal centers
Source: Nat Commun. 2023 Oct 31;14:6944. doi: 10.1038/s41467-023-41880-9 (PMC10618265; doi:10.1038/s41467-023-41880-9)
Supplement: Supplementary file 4 — Source Data [file 41467_2023_41880_MOESM4_ESM.xlsx]

## Sheet: Figure 1
Figure 1
A	N/A schematic
B	N/A Pictorial legend
C	GEO Submission (GSE147182)
D	N/A Schematic
E	Parameter:	% tdTomato cells in parental population
		TFH	naive
	1	57	80.3
	2	57.2	80.9
	3	67.8	80.3
	4	57.4	80.3
	5	51.2	72.3
	6	44.2	73.1
	7	51.3	65.4
	8	52.5	66
	9	50.3	84.7
	10	60.7	86
	sample size= 10 mice per group

## Sheet: Figure 2
Figure 1
A	N/A Schematic
			days post immunization (x)	Tfh cell number (y)
B			0	24	43.6	22.1	17	52	19.1	0	55.2	0
			2	4.2	3.9	2.5	28.8	77.4	165.9	506.2	0
			3	45.8	53.7	69.3	182.9
			4	138.3	339.5	302.7	126.7	81.7	306.1
			7	2136.1	5348.9	1661.1	3098.6	4849.1	19391.1
			10	4546.7	3412.4	4566.2	4208.4	5038.5	3999.6	6837.1	9949.9	7752.3	6276.4	10515
			14	8000.02	10000	5000	9999	12000
			21	6492.1	11067.6	3210	8760.4	5494.3	3383	6537.1	7819.6	7278.5	5971.7	4022.7
			28	9357.8	7117.5	5972.9	5051.2	7432.1	6682.1	3506.5	2600.6	3449.4
			35	1580.5	4012.7	1765.4	1364.9	1543.8	4633.1	2350
			repeat 3 times
			error bar are mean and SEM
C			days post immunization (x)	% tdTomato + invader TFH (normalised)
			7-14	37.4214	37.8336	46.6071	23.4848	23.913	25.1346	44.0439	36.8917	50.214	50.8772	32.3611	25.5556	33.7662	28.8288	27.1726
			14-21	15.6584	21.7527	18.5185	25.2696	19.8787	20.5333	32.7152	19.0672	23.3196	23.6434	14.5619
			21-28	19	17.7	15	18.1	13.6	14.9	20.1	17.4	12.1	14.8
			7-21	49.7577	78.3871	93.1746	81.2698	82.3219	80.1598	77.306	98.9329	82.7988	89.7399	78.6424	99.0132	89.7849	77.5839
			14-35	85.266	73.3333	60.6225	59.3264	39.5887	61.013	95.4217
			repeat 3 times
			error bar are mean and SEM
D	N/A Schematic
E	Flow plots
F	Parameter:	% OT-II in TFH compartment	24.5	18.3	5.7	9.28	15.1	13	15.3	5.71	16.1	8.27
			n=10
			repeat 2 times
			error bar are mean and SD

## Sheet: Figure 3
Figure 3
A	N/A Schematic
B	Images show single optical slices of GCs.
C	Computational renderings generated from Z-stacked two photon microscopy data in B.

## Sheet: Figure 4
Figure 4
A	N/A Schematic
B	N/A Schematic
C-H	The data discussed in this publication have been deposited in the NCBI Gene Expression Omnibus are accessible through GEO series accession number: GSE147182 and GSE240730.
	GSM7708455 Sample 1 GEX Aug 19, 2023 approved TSV TSV MTX
	GSM7708456 Sample 1 VDJ Aug 19, 2023 approved TSV
	GSM7708457 Sample 1 HTO Aug 19, 2023 approved TSV TSV MTX
	GSM7708458 Sample 2 GEX Aug 19, 2023 approved TSV TSV MTX
	GSM7708459 Sample 2 VDJ Aug 19, 2023 approved TSV
	GSM7708460 Sample 2 HTO Aug 19, 2023 approved TSV TSV MTX

## Sheet: Figure 5
Figure 5
A	N/A schematic
B
		Parameter Y: % of Foxp3+ cell among TF
	days post immunisation (x)	7	14	27	27
		11.2	12.1	26	17.6
		16.2	23.3	43.6	18.9
		19.5	17.8	22.1	15.8
		23.1	22.6	23.4	10.24
		5.3	5.15	30.4	18.2
		6	11	18.4	26.3
				40.1	21.4
				37.7	22
				19.7	28.5
				29.8	24.3
				39.4	33.3
				27.8
				22.8
				50.9
				41.2
				48.3
				45.2
				22.9
C	N/A schematic
D	Examples of Flow cytometeric data.
	data below are the data plotted from three experiments
E	Parameter= number of TF cell						Parameter= number of GC B cell
	conditions							conditions
	WT+DT	FoxP3-DTR	Foxp3-DTR+DT					WT+DT	FoxP3-DTR	Foxp3-DTR+DT
	19010.1	19733.6	24027.9					28795.2	25175.7	68688
	13211.1	21604.2	19629.6					44844.8	26731.2	65232
	7143.96	13097.2	40193.6					13041	19368.4	144432
	24433.3		30537.9					58598.6		39973.6
	14840		61614.7					15070.1		73186.4
	8787.64							41750.2		39973.6
	Data summary	Experiment repeats three times.
	Number of treatments (columns)	3
	Number of values (total)	14
	Number of families	1						Number of families	1
	Number of comparisons per family	3						Number of comparisons per family	3
	Alpha	0.05						Alpha	0.05
	Tukey's multiple comparisons test	Mean Diff.	95.00% CI of diff.	Below threshold?	Summary	Adjusted P Value		Tukey's multiple comparisons test	Mean Diff.	95.00% CI of diff.	Below threshold?	Summary	Adjusted P Value
	WT+DT vs. FoxP3-DTR	-3574	-24803 to 17655	No	ns	0.8934	A-B	WT+DT vs. FoxP3-DTR	9925	-40828 to 60678	No	ns	0.8593
	WT+DT vs. Foxp3-DTR+DT	-20630	-38809 to -2451	Yes	*	0.0268	A-C	WT+DT vs. Foxp3-DTR+DT	-44619	-88081 to -1157	Yes	*	0.0442
	FoxP3-DTR vs. Foxp3-DTR+DT	-17056	-38980 to 4869	No	ns	0.135	B-C	FoxP3-DTR vs. Foxp3-DTR+DT	-54544	-106961 to -2126	Yes	*	0.0415
	Test details	Mean 1	Mean 2	Mean Diff.	SE of diff.	n1	n2	Test details	Mean 1	Mean 2	Mean Diff.	SE of diff.	n1
	WT+DT vs. FoxP3-DTR	14571	18145	-3574	7860	6	3	WT+DT vs. FoxP3-DTR	33683	23758	9925	18791	6
	WT+DT vs. Foxp3-DTR+DT	14571	35201	-20630	6731	6	5	WT+DT vs. Foxp3-DTR+DT	33683	78302	-44619	16092	6
	FoxP3-DTR vs. Foxp3-DTR+DT	18145	35201	-17056	8118	3	5	FoxP3-DTR vs. Foxp3-DTR+DT	23758	78302	-54544	19408	3
F	N/A schematic
G		days after tamoxifen administration	invader TFH																														resident TFH
	Parameter: Tam (day)-->Analysis (day)	-3-6	10.9	12.8	15.4	24.9																											11.2	16.2	19.5	23.1
		7-14	11.7	31.7	17.6	27.9	5.17	13																									14	27.3	20.3	24.3	6.46	11.4
		10-17	38.8	49.6	27	27.9	37.4	35.9	63	56	32.9	29.3	37.5	48	23.5	38.9	50	40	46.9	68.2	42.5												18.6	43.3	20.5	22.1	29.3	15.8	32.9	33.6	6.68	10.7	8.15	19.6	27.8	22.8	50.9	41.2	48.3
		20-27	33.8	13	47.4	46.2	28.5	46.2	26.3	21.6	21.9	23.5	13	30.4																			15.1	25.2	23.3	26	14.6	23.1	24	12.3	15.2	20.5	16.2	25.5
H	Parameter: % tdTomato in Foxp3+ Tf		percentage
			62.0773
	Tam (day)-->Analysis (day)		66.6667
	d10-24		59.0203
	Data summary		71.9468
	experiment done three times		61.1995
	error bars plot SEM Mean		78.7097
			97.4326
			74.7634
			85.8394
[truncated: 2 more columns]

## Sheet: Figure 6
Figure 6
A	N/A Schematic
B		Parameter: GC B cell number			Parameter: TF cell number			Parameter:Foxp3+ Tf cell number
		condition			condition			condition
		bolus	escalating		bolus	escalating		bolus	escalating
		33333.3	50425.2		3399.48	4141.8		945.055	621.27
		39487.5	34524		2869.78	5783.9		654.309	395.041
		8430.3	53311.5		1599.84	4759.56		814.319	275.103
		11550.6	28876.5		1652.4	6740.5		680.789	597.882
		9676.8	36018		1866.02	6123.6		901.29	747.079
		12074.4	60832.8		1760.66	5772.82		795.818	507.431
		10769.4	26676		3427.92	6044.83		784.994	773.738
		22522.5	56793.6		2408.26	7324.7		845.298	660.688
		17023.5	30470.4		2717.28	3695.98		1005.39	694.843
		25240.5	73195.2		2257.63	4033.73		844.354	548.587
		16354.8	241491		2593.08			1013.89
		4707.29	92656.3		Column B	escalating		Column B	escalating
		4380.02	102209		vs.	vs.		vs.	vs.
		10446.4	70512		Column A	bolus		Column A	bolus
		2661.12	583860
			114860		Unpaired t test			Unpaired t test
			133281		P value	<0.0001		P value	0.0003
			79209.9		P value summary	****		P value summary	***
		Column B	escalating		Significantly different (P < 0.05)?	Yes		Significantly different (P < 0.05)?	Yes
		vs.	vs.		One- or two-tailed P value?	Two-tailed		One- or two-tailed P value?	Two-tailed
		Column A	bolus		t, df	t=7.161, df=19		t, df	t=4.366, df=19
		Unpaired t test			Sample size, column A	11		Sample size, column A	11
		P value	0.0136		Sample size, column B	10		Sample size, column B	10
		P value summary	*		repeated 2 times			repeated 3 times
		Significantly different (P < 0.05)?	Yes
		One- or two-tailed P value?	Two-tailed
		t, df	t=2.618, df=31
		Sample size, column A	15
		Sample size, column B	18
		repeated 3 times
C		Parameter: %Foxp3 in total Tf
		condition			Column B	escalating
		bolus	escalating		vs.	vs.
		27.8	15		Column A	bolus
		22.8	6.83
		50.9	5.78		Unpaired t test
		41.2	8.87		P value	<0.0001
		48.3	12.2		P value summary	****
		45.2	8.79		Significantly different (P < 0.05)?	Yes
		22.9	12.8		One- or two-tailed P value?	Two-tailed
		35.1	9.02		t, df	t=6.046, df=11
		37	18.8		repeated 3 times
		37.4	13.6		Sample size, column A	11
		39.1			Sample size, column B	10
D		Parameter: Foxp3+ in invader
		condition			Column B	escalating
		bolus	escalating		vs.	vs.
		23.5	9		Column A	bolus
		36.1	3.74
		50	8.33		Unpaired t test
		40	8.11		P value	<0.0001
		46.9	13.4		P value summary	****
		68.2	11.3		Significantly different (P < 0.05)?	Yes
		42.5			One- or two-tailed P value?	Two-tailed
					t, df	t=6.046, df=11
					Sample size, column A	7
					Sample size, column B	6
E	N/A Schematic
F	Parameter= % tdTomato cells in TF	days	invader TFH
	Tam (day)-->Analysis (day)	10-17	17.9	5.17	20.1
	dX-Y	14-21	15	17	14.5	40	18.3
		24-32	47.8	56.7	43.5	36.4
		35-42	73.8	58	73.7
	repeated twice
		sample size 3-5 mice per timepoint
G			days	COVID-19 BioNTech, Pfizer vaccinated											OVA323-339 vaccinated
	Parameter= % Foxp3+ cells in TF		10-17	17.9	5.17	20.1	5.41	24.7	15.4	51.6	32.5	24	22.2	20	29.3	37.5	48	23.5	38.9	50	40	46.9	68.2
	repeated 3 times
			Table Analyzed	TFR in invaders between immunisations
			Column B	Data Set-B
			vs.	vs.
			Column A	Data Set-A
			Unpaired t test
			P value	0.0021
			P value summary	**
			Significantly different (P < 0.05)?	Yes
			One- or two-tailed P value?	Two-tailed
			t, df	t=3.595, df=18
			Sample size, column A	11
			Sample size, column B	9
H	Parameter= % Foxp3+ cells in tdTomato TF			days	Foxp3+ in invader tdTomato TF
				10-17	17.9	5.17	20.1	5.41	24.7	15.4	51.6	32.5	24	22.2	20
	repeated 3 times			14-21	15	17	14.5	40	18.3	18.6	21.6	16.5	46.5	23.8
	Tam (day)-->Analysis (day)			24-32	47.8	56.7	43.5	36.4	27.8	31.6	27.8	46.5
	dX-Y			35-42	73.8	58	73.7

## Sheet: Extended data 1
Extended data 1
A	N/A schematic
B	N/A schematic
C	Examples of Flow cytometeric data.
D
		Parameter: Frequency tdTomato+ in parental populations
							naïve CD4 T cells	mesenteric TFH	peyer's patch TFH	spleen Tfh
							65.7	0.74	0.14	1.22			Table Analyzed	Data 1		Table Analyzed	Data 1		Table Analyzed	Data 1
							59.9	0	0	1.31
							64.2	0	0	1.46			Column B	MES		Column B	peyers patch		Column B	spleen TFH
							64.3	0.96	0	1.06			vs.	vs.		vs.	vs.		vs.	vs.
							73.9	0.51	0.1				Column A	NAIVE		Column A	NAIVE		Column A	NAIVE
							61.9	0.91	0
							71.4	0.42					Unpaired t test			Unpaired t test			Unpaired t test
							60.8						P value	<0.0001		P value	<0.0001		P value	<0.0001
							53.6						P value summary	****		P value summary	****		P value summary	****
							64.2						Significantly different (P < 0.05)?	Yes		Significantly different (P < 0.05)?	Yes		Significantly different (P < 0.05)?	Yes
							71.2						One- or two-tailed P value?	Two-tailed		One- or two-tailed P value?	Two-tailed		One- or two-tailed P value?	Two-tailed
							61.7						t, df	t=29.95, df=18		t, df	t=27.88, df=17		t, df	t=22.18, df=15
							69.7
													How big is the difference?			How big is the difference?			How big is the difference?
													Mean of column A	64.81		Mean of column A	64.81		Mean of column A	64.81
													Mean of column B	0.5057		Mean of column B	0.04		Mean of column B	1.263
													Difference between means (B - A) ± SEM	-64.30 ± 2.147		Difference between means (B - A) ± SEM	-64.77 ± 2.323		Difference between means (B - A) ± SEM	-63.55 ± 2.865
													95% confidence interval	-68.81 to -59.79		95% confidence interval	-69.67 to -59.87		95% confidence interval	-69.65 to -57.44
													R squared (eta squared)	0.9803		R squared (eta squared)	0.9786		R squared (eta squared)	0.9704
													F test to compare variances			F test to compare variances			F test to compare variances
													F, DFn, Dfd	199.6, 12, 6		F, DFn, Dfd	7846, 12, 5		F, DFn, Dfd	1120, 12, 3
													P value	<0.0001		P value	<0.0001		P value	<0.0001
													P value summary	****		P value summary	****		P value summary	****
													Significantly different (P < 0.05)?	Yes		Significantly different (P < 0.05)?	Yes		Significantly different (P < 0.05)?	Yes
													Data analyzed			Data analyzed			Data analyzed
													Sample size, column A	13		Sample size, column A	13		Sample size, column A	13
													Sample size, column B	7		Sample size, column B	6		Sample size, column B	4
E	N/A schematic
F	Examples of Flow cytometeric data.
G
		Parameter: Percentage of tdTomato+ cells among parental population
		days	naive										TFH
		0	0.21	0.74	0	0.091	0	0	0.64	0.23	0.23		0	0	0	0	0	0	0	0	0
		11	15.2	12.9	0.7								0	0	0
		11	12.4	12.3	15.5	14.6							0.38	0.23	0.68	0
		12	34.2	35.8	37.4	32.03							0	1.37	2.9	0
		13	31.9	32.2	39.5	40.3							1.2	2.21	1.82	2.28
		14	60.7	60.7	47.5								2.8	4.13	3.7
		15	60.2	59.7	60.1	59.2	61.9	61.9					14.7	8.9	9.63	12.4	14.3	13.4

## Sheet: Extended data 2
Extended data 2
A	N/A Schematic			naive spleen
	Parameter: Percentage of tdTomato+ cells among parental population			77.8	79.5	63.3	59	70.5	63.2
				experiment done twice
B	N/A Schematic
C	N/A Pictorial legend
D	GEO Submission (GSE147182)

## Sheet: Extended data 3
Extended data 3
A	N/A schematic
B
	Parameter= normalised % of TF that express tdT
		nomalised		un normalised data
		TFH		TFH	naive
		70.9838		57	80.3	calculation = naïve value /100 * TFH value
		70.7046		57.2	80.9
		84.4334		67.8	80.3
		71.4819		57.4	80.3
		70.816		51.2	72.3
		60.4651		44.2	73.1
		78.4404		51.3	65.4
		79.5455		52.5	66
		59.3861		50.3	84.7
		70.5814		60.7	86
	sample size=10
	experiment repeated twice
C
		conditions
	Parameter= number of GC B cells	unimmunized	sigma adjuvant	OVA323-339 + sigma aduvant		Table Analyzed	ADJUVANT CONTROL
		0	240.233	9315.31		Data sets analyzed	A-C
		238.628	403.992	49925.5
		96.954	680.8	51418.9		ANOVA summary
		294.85	633.516	31917.6		F	14.9
		223.694				P value	0.001
						P value summary	**
						Significant diff. among means (P < 0.05)?	Yes
	experiment repeated twice					R squared	0.7488
	Data summary
	Number of treatments (columns)	3
	Number of values (total)	13
D		conditions
	Parameter= Frequency of OTII among TFH	NP-OVA	OVA323-339
	one representative experiment plotted	13.6	50.1
		11.1	46.6
		13.6	42.8
		15
E			x	tdTomato-									tdTomato+
	Parameter= relative frequency of (x) parental populations		naive	70.8	70.6	67.7	66.9						90.8	82.3	81.6	78.2
			TEM	18.6	19.1	22.3	22.9						1.21	1.19	1.35	3.57
			TCM	0.5	0.41	0.56	0.71						1.22	1.31	1.46	1.06

## Sheet: Extended data 4
Extended data 4
A	Examples of Flow cytometeric data.
B	Parameter: % of tdTomato+ GC B cells for the imaged nodes		% tdT GC B
	re		0.2
	n=3		0
			0
C	Parameter: % of tdTomato+ GC B cells for the imaged nodes		% GC of B18hi
			86.1
	n=3		96.1
			93.3
D	Parameter: % of tdTomato+ cell in parental populations for the imaged node		TF	naïve
			7.86	44.1
	n=3		5.7	45.9
			4.28	54.2
	Parameter: normalised % of tdTomato+ cell in Tf in the imaged nodes		TF
			17.8231
			12.4183
			9.7417
E	Images show LN overviews of the interrogated GCs.

[truncated: 4 more sheets: Extended data 5, Extended data 6, Extended data 7, Extended data 8]
